# Supplementary material for: A longitudinal study reveals persistence of antimicrobial resistance on livestock farms is not due to antimicrobial usage alone
Source: Front Microbiol. 2023 Mar 14;14:1070340. doi: 10.3389/fmicb.2023.1070340 (PMC10043416; doi:10.3389/fmicb.2023.1070340)
Supplement: Supplementary file 1 [file Table_1.xlsx]

## Sheet: Analysis file
Appendix Table D: Table summarising all the bacterial isolates, from all farms and visits. AMR genes are groups according to AMR class. Each AMR class is summarised in the yellow column
			AMR class	Amino												non-ESC						ESC betaL				Phen			MLS					Quino							StrepT		Sulph				Tetra
Livestock Farm	Sampling farm ID	Visit	Bacterial Species / AMR gene	aac3-IVa	aac3-IId	aadA2	aadA5	ant3-1a	ant3-Ia (long)	aph3-Ia	aph3-IIa	aph4-Ia	aph3-Ib (strA)	aph6-Id (strB)	Any Amino genes	blaLAP-2	blaTEM-1b	blaTEM-1c	blaTEM-1d	blaCMY-104	Any non-ESC BetaL genes	blaSHV-145	blaCMY-66	blaCTX-M-14	Any ESC BetaL genes	catA1	cmlA1	Any Phen genes	lnuF	mphA	mphB	mefB	Any MLS genes	parC (QRDR)	qnrB19	qnrB35	qnrD	qnrS1	qnrB10	Any Quino genes	sat2A	Any Strep genes	sul2	sul3	sul3 (v1)	Any Sulph genes	tet(A)B	tet(M)	tet(A) v4
Pig	RH01	1	Escherichia fergusonii					1					1	2	1		1				1				0			0					0							0		0	1			1	1
Pig	RH01	1	Escherichia coli					1					1	1	1						0				0			0					0							0	1	1	1			1	1
Pig	RH01	1	Escherichia coli										1	1	1						0				0			0					0							0		0				0	1
Pig	RH01	1	Escherichia coli			1		1					1	1	1		1				1				0		1	1					0							0		0	1		1	1			1
Pig	RH01	1	Escherichia fergusonii					1					1	1	1		1				1				0			0					0							0		0	1			1	1
Pig	RH01	1	Escherichia coli			1		1	1				1	1	1		1				1				0		1	1	1				1					1		1		0	1		1	1	1
Pig	RH01	1	Escherichia coli										1	1	1		1				1				0			0					0							0		0				0	1
Pig	RH01	1	Escherichia coli						1				1	1	1		1				1				0			0			1		1							0		0	1	1		1	1
Pig	RH01	1	Escherichia coli			1			1				1	1	1		1				1				0		1	1			1		1							0		0	1	1	1	1	1
Pig	RH01	1	Escherichia coli												0						0				0			0					0							0		0				0			1
Pig	RH01	1	Escherichia coli		1		1						1	1	1		1				1				0			0		1			1							0		0	1	1		1			1
Pig	RH01	2	Escherichia coli										1	1	1						0				0			0					0							0		0				0	1
Pig	RH01	2	Escherichia fergusonii	1		1			1	1	1	1	1	1	1		1				1				0		1	1					0							0		0		1	1	1	1		1
Pig	RH01	2	Escherichia coli										1	1	1		1				1				0			0					0							0		0				0	1
Pig	RH01	2	Escherichia coli												0						0				0			0					0		1					1		0				0			1
Pig	RH01	2	Escherichia coli			1			1						1		2				1				0		1	1					0							0		0			1	1		1	1
Pig	RH01	2	Escherichia coli										1	1	1						0				0			0					0							0		0	1			1			1
Pig	RH01	2	Escherichia fergusonii	1		1			1	1	1	1	1	1	1		1				1				0		1	1					0							0		0		1	1	1	1		1
Pig	RH01	2	Escherichia coli			1			1						1		1				1				0		1	1					0							0		0			1	1	1	1	1
Pig	RH01	2	Escherichia coli										1	1	1		1				1				0			0					0							0		0	1			1	1
Pig	RH01	3	Escherichia coli						1				1	1	1		1				1				0			0			1		1							0		0	1	1		1	1
Pig	RH01	3	Escherichia coli												0						0				0			0					0							0		0				0	1
Pig	RH01	3	Escherichia coli			1		1					1	1	1		1				1				0		1	1					0							0		0	1		1	1			1
Pig	RH01	3	Escherichia fergusonii												0						0				0			0					0							0		0				0
Pig	RH01	3	Citrobacter sp												0						0				0			0					0							0		0				0
Pig	RH01	3	Escherichia fergusonii												0						0				0			0					0							0		0				0
Pig	RH01	3	Escherichia coli												0						0				0			0					0							0		0				0	1
Pig	RH01	3	Escherichia fergusonii						1						1		1				1				0			0					0							0		0	1	1		1
Pig	RH01	3	Escherichia coli			1		1							1		1				1				0		1	1					0							0	1	1			1	1		1	1
Pig	RH01	3	Escherichia coli												0						0				0			0					0							0		0				0	1
Pig	RH01	3	Escherichia coli												0				1		1				0			0					0							0		0				0			1
Pig	RH01	3	Escherichia coli			1			1						1		1				1				0		1	1					0							0		0			1	1			1
Pig	RH02	1	Citrobacter sp	1					1			1			1		1				1				0			0					0							0		0		1		1			2
Pig	RH02	1	Escherichia fergusonii			1		1					1	1	1						0				0		1	1					0							0		0			1	1			2
Pig	RH02	1	Escherichia fergusonii			1		1					1	1	1						0				0		1	1					0							0		0			1	1			2
Pig	RH02	1	Escherichia fergusonii			1		1					1	1	1						0				0		1	1					0							0		0			1	1			2
Pig	RH02	1	Escherichia coli	1		1			1	1	1	1	2	2	1		1				1				0		1	1					0							0		0		1	1	1	1		1
Pig	RH02	1	Escherichia fergusonii			1		1					1	1	1						0				0		1	1					0							0		0			1	1			2
Pig	RH02	1	Escherichia coli	1								1			1		1				1				0			0					0							0		0				0
Pig	RH02	1	Escherichia coli			1			1						1						0				0		1	1				1	1							0		0			1	1	1
Pig	RH02	1	Escherichia coli					1							1						0				0			0					0							0		0	1			1			1
Pig	RH02	1	Escherichia coli	1		1			1	1	1	1	1	1	1		1				1				0		1	1					0							0		0			1	1	1		1
Pig	RH02	1	Escherichia coli					1							1						0				0			0					0							0		0	1			1			1
Pig	RH02	2	Escherichia coli					1							1						0				0			0					0							0		0				0
Pig	RH02	2	Citrobacter sp	1				1				1	1	1	1		1				1				0			0					0							0	1	1	1		1	1			1
Pig	RH02	2	Citrobacter sp	1				1				1	1	1	1		1				1				0			0					0							0	1	1	1		1	1			1
Pig	RH02	2	Citrobacter sp	1				1				1	1	1	1		1				1				0			0					0							0	1	1	1		1	1			1
Pig	RH02	2	Escherichia coli	1		2			3	1	1	1	1	1	1		1				1				0		1	1		1			1							0		0		2	1	1	1		1
Pig	RH02	2	Escherichia coli	1		3			3	1	1	1	1	1	1		1				1				0		1	1		1			1							0		0		2	1	1	1		1
Pig	RH02	2	Citrobacter sp	1				1				1	1	1	1		1				1				0			0					0							0	1	1	1		1	1			1
Pig	RH02	2	Escherichia coli	1		2			3	1	1	1	1	1	1		1				1				0		1	1		1			1							0		0		2	1	1	1		1
Pig	RH02	2	Escherichia coli	1		2			3	1	1	1	1	1	1		1				1				0		1	1		1			1							0		0		2	1	1	1		1
Pig	RH02	2	Escherichia coli	1		1			1		1	1	1	1	1						0				0		1	1					0							0		0		1	1	1			1
Pig	RH02	2	Escherichia coli	1		1			1	1	1	1	1	1	1		1				1				0		1	1					0							0		0			2	1	1		1
Pig	RH02	2	Klebsiella pneumoniae						1						1						0				0			0					0							0		0		1		1			1
Pig	RH02	3	Escherichia fergusonii	1		1			1	1	1	1	1	1	1		1				1				0		1	1					0							0		0		1	1	1	1		1
Pig	RH02	3	Klebsiella oxytoca	1		1			1	1	1	1	2	1	1		1				1				0		1	1					0							0		0	1	1	1	1			1
Pig	RH02	3	Citrobacter sp	1								1	1	1	1		1				1				0			0					0							0		0	1			1			1
Pig	RH02	3	Citrobacter portucalensis	1								1			1		1				1				0			0					0							0		0		1		1			2
Pig	RH02	3	Klebsiella pneumoniae						1						1						0				0			0					0							0		0		1		1			1
Pig	RH02	3	Escherichia fergusonii	1		1			1	1	1	1	1	1	1		1				1				0		1	1					0							0		0		1	1	1	1		1
Pig	RH02	3	Escherichia fergusonii	1		1			1	1	1	1	1	1	1		1				1				0		1	1					0							0		0		1	1	1	1		1
Pig	RH02	3	Escherichia coli			1		1		1					1						0				0		1	1			1		1							0		0			1	1			1
Pig	RH02	3	Escherichia coli			1		1		1					1						0				0		1	1			1		1							0		0			1	1			1
Pig	RH02	3	Escherichia coli	1		1		1		1	1	1	1	1	1		1				1				0		1	1					0							0		0	1		1	1	1
Pig	RH02	3	Escherichia coli	1		1		1		1	1	1	1	1	1		1				1				0		1	1					0							0		0	1		1	1	2
Pig	RH02	3	Escherichia coli	1		1		1		1	1	1	1	1	1		1				1				0		1	1					0							0		0	1		1	1	1
Pig	RH02	3	Escherichia coli	1		1		1		1	1	1	1	1	1		1				1				0		1	1					0							0		0	1		1	1	2
Pig	RH03	1	Escherichia coli												0						0				0			0					0							0		0				0
Pig	RH03	1	Escherichia coli						1				1	1	1		1				1				0			0			1		1							0		0	1	1		1			1
Pig	RH03	1	Escherichia coli												0						0				0			0					0							0		0				0
Pig	RH03	1	Escherichia coli												0						0				0			0					0							0		0				0
Pig	RH03	1	Escherichia coli												0						0				0			0					0							0		0				0
Pig	RH03	1	Escherichia coli												0						0				0			0					0							0		0				0
Pig	RH03	1	Escherichia coli												0						0				0			0					0							0		0				0
Pig	RH03	1	Escherichia coli						1				1	1	1		1				1				0			0			1		1							0		0	1	1		1			1
Pig	RH03	1	Escherichia coli										1	1	1		1				1				0			0					0							0		0				0	1
Pig	RH03	1	Escherichia coli												0						0				0			0					0							0		0				0
Pig	RH03	1	Escherichia coli												0						0				0			0					0							0		0				0
Pig	RH03	1	Escherichia coli												0						0				0			0					0							0		0				0
Pig	RH03	2	Escherichia fergusonii												0						0				0			0					0							0		0				0	1
Pig	RH03	2	Escherichia coli												0						0				0			0					0							0		0				0
Pig	RH03	2	Escherichia coli												0						0				0			0					0							0		0				0			1
Pig	RH03	2	Escherichia coli												0						0				0			0					0							0		0				0			1
Pig	RH03	2	Escherichia coli												0						0				0			0					0							0		0				0
Pig	RH03	2	Escherichia coli												0						0				0			0					0							0		0				0			1
Pig	RH03	2	Escherichia coli												0						0				0			0					0							0		0				0
Pig	RH03	2	Escherichia coli												0						0				0			0					0							0		0				0
Pig	RH03	2	Escherichia coli												0						0				0			0					0							0		0				0
Pig	RH03	2	Escherichia coli												0						0				0			0					0							0		0				0
Pig	RH03	2	Escherichia coli												0						0				0			0					0							0		0				0
Pig	RH03	3	Citrobacter sp												0						0				0			0					0							0		0				0
Pig	RH03	3	Escherichia coli												0						0				0			0					0							0		0				0
Pig	RH03	3	Escherichia coli												0						0				0			0					0							0		0				0
Pig	RH03	3	Escherichia coli												0						0				0			0					0							0		0				0
Pig	RH03	3	Escherichia coli												0						0				0			0					0							0		0				0	1
Pig	RH03	3	Escherichia coli												0						0				0			0					0							0		0				0
Pig	RH03	3	Escherichia coli												0						0				0			0					0							0		0				0
Pig	RH03	3	Escherichia coli												0						0				0			0					0							0		0				0
Pig	RH03	3	Escherichia coli												0						0				0			0					0							0		0				0
Pig	RH03	3	Escherichia coli												0						0				0			0					0							0		0				0
Pig	RH03	3	Escherichia coli												0						0				0			0					0							0		0				0
Pig	RH03	3	Escherichia coli												0						0				0			0					0							0		0				0
Pig	RH04	1	Klebsiella pneumoniae												0						0		1		1			0					0			1				1		0				0
Pig	RH04	1	Klebsiella pneumoniae												0					1	1				0			0					0						1	1		0				0
Pig	RH04	1	Citrobacter sp												0					1	1				0			0					0							0		0				0
Pig	RH04	1	Escherichia coli												0						0				0			0					0							0		0				0	1
Pig	RH04	1	Escherichia coli					1							1						0				0			0					0							0	1	1				0
Pig	RH04	1	Escherichia coli												0						0				0			0					0							0		0				0
Pig	RH04	1	Citrobacter sp												0					1	1				0			0					0				1			1		0				0
Pig	RH04	1	Escherichia coli						1				1	1	1						0				0			0					0							0		0	1	1		1	1
Pig	RH04	1	Escherichia coli												0						0				0			0					0							0		0				0	1
Pig	RH04	1	Escherichia coli												0						0				0			0					0							0		0				0			1
Pig	RH04	1	Escherichia coli												0						0				0			0					0							0		0				0			1
Pig	RH04	1	Escherichia coli												0						0				0			0					0							0		0				0
Pig	RH04	1	Escherichia coli												0						0				0			0					0							0		0				0	1
Pig	RH04	1	Escherichia coli						1				1	1	1						0				0			0					0							0		0	1	1		1	1
Pig	RH04	2	Escherichia coli												0						0				0			0					0							0		0				0
Pig	RH04	2	Escherichia coli												0						0				0			0					0							0		0				0
Pig	RH04	2	Escherichia coli												0						0				0			0					0							0		0				0
Pig	RH04	2	Escherichia coli												0						0				0			0					0							0		0				0
Pig	RH04	2	Escherichia coli												0						0				0			0					0							0		0				0
Pig	RH04	2	Escherichia coli												0						0				0			0					0							0		0				0
Pig	RH04	2	Escherichia coli												0						0				0			0					0							0		0				0
Pig	RH04	2	Escherichia coli												0						0				0			0					0							0		0				0
Pig	RH04	2	Escherichia coli										1	1	1		1				1				0			0					0							0		0	1			1			1
Pig	RH04	2	Escherichia coli												0						0				0			0					0							0		0				0			1
Pig	RH04	2	Escherichia coli			1		1							1		1				1				0		1	1					0							0		0			1	1	1		1
Pig	RH04	3	Escherichia fergusonii												0						0				0			0					0							0		0				0
Pig	RH04	3	Escherichia fergusonii												0						0				0			0					0							0		0				0
Pig	RH04	3	Klebsiella pneumoniae												0						0				0			0					0							0		0				0
Pig	RH04	3	Escherichia fergusonii												0						0				0			0					0							0		0				0			1
Pig	RH04	3	Escherichia coli												0						0				0			0					0							0		0				0			1
Pig	RH04	3	Escherichia coli												0						0				0			0					0							0		0				0			1
Pig	RH04	3	Escherichia coli												0						0				0			0					0							0		0				0			1
Pig	RH04	3	Escherichia coli												0						0				0			0					0							0		0				0
Pig	RH04	3	Escherichia coli										1	1	1		1				1				0			0					0							0		0	1			1			1
Pig	RH04	3	Escherichia coli												0						0				0			0					0							0		0				0
Pig	RH04	3	Escherichia coli			1			1						1						0				0		1	1					0							0		0			1	1			1
Pig	RH04	3	Escherichia coli										1	1	1		1				1				0			0					0							0		0	1			1			1
Cattle	RH06	1	Escherichia coli												0						0				0			0					0							0		0				0
Cattle	RH06	1	Escherichia fergusonii												0						0				0			0					0							0		0				0
Cattle	RH06	1	Escherichia coli												0						0				0			0					0							0		0				0
Cattle	RH06	1	Escherichia coli												0						0				0			0					0							0		0				0
Cattle	RH06	1	Escherichia coli												0						0				0			0					0							0		0				0
Cattle	RH06	1	Escherichia coli												0						0				0			0					0							0		0	1			1
Cattle	RH06	1	Escherichia coli												0						0				0			0					0							0		0				0
Cattle	RH06	1	Escherichia coli												0						0				0			0					0							0		0	1			1
Cattle	RH06	1	Escherichia coli												0						0				0			0					0							0		0				0
Cattle	RH06	1	Escherichia coli												0						0				0			0					0							0		0				0
Cattle	RH06	1	Escherichia coli												0						0				0			0					0							0		0				0
Cattle	RH06	1	Escherichia coli												0						0				0			0					0							0		0				0
Cattle	RH06	2	Citrobacter sedlakii												0						0				0			0					0							0		0				0
Cattle	RH06	2	Escherichia coli												0						0				0			0					0							0		0				0
Cattle	RH06	2	Escherichia coli												0						0				0			0					0							0		0				0
Cattle	RH06	2	Escherichia coli												0						0				0			0					0							0		0				0	1
Cattle	RH06	2	Citrobacter sedlakii												0						0				0			0					0							0		0				0
Cattle	RH06	2	Escherichia coli												0						0				0			0					0							0		0				0	1
Cattle	RH06	2	Escherichia coli												0						0				0			0					0							0		0				0	1
Cattle	RH06	2	Escherichia coli												0						0				0			0					0							0		0				0
Cattle	RH06	2	Escherichia coli												0						0				0			0					0							0		0				0
Cattle	RH06	2	Escherichia coli												0						0				0			0					0							0		0				0
Cattle	RH06	2	Escherichia coli												0						0				0			0					0							0		0				0
Cattle	RH06	2	Escherichia coli												0						0				0			0					0							0		0				0
Cattle	RH06	3	Escherichia coli												0						0				0			0					0							0		0				0
Cattle	RH06	3	Escherichia coli												0						0				0			0					0							0		0				0			1
Cattle	RH06	3	Escherichia coli												0						0				0			0					0							0		0				0	1
Cattle	RH06	3	Escherichia coli												0						0				0			0					0							0		0				0
Cattle	RH06	3	Citrobacter amalonaticus												0						0				0			0					0							0		0				0
Cattle	RH06	3	Citrobacter sp												0					1	1				0			0					0							0		0				0
Cattle	RH06	3	Citrobacter sp												0						0				0			0					0							0		0				0
Cattle	RH06	3	Citrobacter freundii												0					1	1				0			0					0							0		0				0
Cattle	RH06	3	Escherichia coli										2	1	1		1				1				0			0					0							0		0	1			1	1		1
Cattle	RH06	3	Escherichia coli												0						0				0			0					0							0		0				0	1
Cattle	RH06	3	Escherichia coli												0						0				0			0					0							0		0				0
Cattle	RH06	3	Escherichia coli												0						0				0			0					0							0		0				0
Cattle	RH07	1	Escherichia coli												0						0				0			0					0							0		0				0
Cattle	RH07	1	Escherichia coli												0						0				0			0					0							0		0				0
Cattle	RH07	1	Escherichia coli										1	1	1						0				0			0					0							0		0	1			1
Cattle	RH07	1	Escherichia coli												0						0				0			0					0							0		0				0
Cattle	RH07	1	Escherichia coli												0						0				0			0					0							0		0				0
Cattle	RH07	1	Escherichia coli												0						0				0			0					0							0		0				0
Cattle	RH07	1	Escherichia coli												0						0				0			0					0							0		0				0
Cattle	RH07	1	Escherichia coli												0						0				0			0					0							0		0				0
Cattle	RH07	1	Escherichia coli												0						0				0			0					0							0		0				0
Cattle	RH07	1	Escherichia coli												0						0				0			0					0							0		0				0
Cattle	RH07	1	Escherichia coli												0						0				0			0					0							0		0				0
Cattle	RH07	1	Escherichia coli												0						0				0			0					0							0		0				0
Cattle	RH07	2	Escherichia coli												0						0				0			0					0							0		0				0
Cattle	RH07	2	Escherichia coli												0						0				0			0					0							0		0				0
Cattle	RH07	2	Escherichia coli												0						0				0			0					0							0		0				0
Cattle	RH07	2	Escherichia coli												0						0				0			0					0							0		0				0
Cattle	RH07	2	Escherichia coli												0						0				0			0					0							0		0				0
Cattle	RH07	2	Escherichia coli												0						0				0			0					0							0		0				0
Cattle	RH07	2	Escherichia coli												0						0				0			0					0							0		0				0
Cattle	RH07	2	Escherichia coli												0						0				0			0					0							0		0				0
Cattle	RH07	2	Escherichia coli												0						0				0			0					0							0		0				0
Cattle	RH07	2	Escherichia coli												0						0				0			0					0							0		0				0
Cattle	RH07	2	Escherichia coli												0						0				0			0					0							0		0				0
Cattle	RH07	3	Escherichia coli												0						0				0			0					0							0		0				0
Cattle	RH07	3	Escherichia coli												0						0				0			0					0							0		0				0
Cattle	RH07	3	Citrobacter sp												0						0				0			0					0							0		0				0
Cattle	RH07	3	Escherichia coli												0						0				0			0					0							0		0				0
Cattle	RH07	3	Escherichia coli												0						0				0			0					0							0		0				0
Cattle	RH07	3	Escherichia coli												0						0				0			0					0							0		0				0
Cattle	RH07	3	Escherichia coli												0						0				0			0					0							0		0				0
Cattle	RH07	3	Citrobacter sp												0						0				0			0					0							0		0				0
Cattle	RH07	3	Escherichia coli												0						0				0			0					0							0		0				0
Cattle	RH07	3	Escherichia coli												0						0				0			0					0							0		0				0
Cattle	RH07	3	Escherichia coli												0						0				0			0					0							0		0				0
Cattle	RH07	3	Escherichia coli												0						0				0			0					0							0		0				0
Cattle	RH08	1	Escherichia coli												0						0				0			0					0							0		0				0
Cattle	RH08	1	Escherichia coli												0						0				0			0					0							0		0				0
Cattle	RH08	1	Escherichia coli												0						0				0			0					0							0		0				0
Cattle	RH08	1	Escherichia coli												0						0				0			0					0							0		0				0
Cattle	RH08	1	Escherichia coli												0						0				0			0					0							0		0				0
Cattle	RH08	1	Escherichia coli												0						0				0			0					0							0		0				0
Cattle	RH08	1	Escherichia coli												0						0				0			0					0							0		0				0
Cattle	RH08	1	Escherichia coli												0						0				0			0					0							0		0				0
Cattle	RH08	1	Escherichia coli												0						0				0			0					0							0		0				0
Cattle	RH08	1	Escherichia coli												0						0				0			0					0							0		0				0
Cattle	RH08	1	Escherichia coli												0						0				0			0					0							0		0				0
Cattle	RH08	1	Escherichia coli												0						0				0			0					0							0		0				0
Cattle	RH08	2	Escherichia fergusonii												0						0				0			0					0							0		0				0
Cattle	RH08	2	Citrobacter amalonaticus												0						0				0			0					0							0		0				0
Cattle	RH08	2	Escherichia fergusonii												0						0				0			0					0							0		0				0
Cattle	RH08	2	Escherichia coli												0						0				0			0					0							0		0				0
Cattle	RH08	2	Escherichia coli												0						0				0			0					0							0		0				0
Cattle	RH08	2	Escherichia coli												0						0				0			0					0							0		0				0
Cattle	RH08	2	Escherichia coli												0						0				0			0					0							0		0				0
Cattle	RH08	2	Escherichia coli												0						0				0			0					0							0		0				0
Cattle	RH08	2	Escherichia coli												0						0				0			0					0							0		0				0
Cattle	RH08	2	Escherichia coli												0						0				0			0					0							0		0				0
Cattle	RH08	2	Escherichia coli												0						0				0			0					0							0		0				0
Cattle	RH08	3	Escherichia coli												0						0				0			0					0							0		0				0
Cattle	RH08	3	Escherichia coli												0						0				0			0					0							0		0				0
Cattle	RH08	3	Escherichia coli												0						0				0			0					0							0		0				0
Cattle	RH08	3	Escherichia coli												0						0				0			0					0							0		0				0
Cattle	RH08	3	Escherichia coli												0						0				0			0					0							0		0				0
Cattle	RH08	3	Escherichia coli												0						0				0			0					0							0		0				0
Cattle	RH08	3	Escherichia coli												0						0				0			0					0							0		0				0
Cattle	RH08	3	Escherichia coli												0						0				0			0					0							0		0				0
Cattle	RH08	3	Escherichia coli												0						0				0			0					0							0		0				0
Cattle	RH08	3	Escherichia coli												0						0				0			0					0							0		0				0
Cattle	RH08	3	Escherichia coli												0						0				0			0					0							0		0				0
Cattle	RH08	3	Escherichia coli												0						0				0			0					0							0		0				0
Cattle	RH09	1	Escherichia coli												0						0				0			0					0							0		0				0
Cattle	RH09	1	Escherichia coli												0						0				0			0					0							0		0				0
Cattle	RH09	1	Escherichia coli												0						0				0			0					0							0		0				0
Cattle	RH09	1	Citrobacter portucalensis												0						0				0			0					0							0		0				0
Cattle	RH09	1	Escherichia coli												0						0				0			0					0							0		0				0
Cattle	RH09	1	Citrobacter portucalensis												0						0				0			0					0							0		0				0
Cattle	RH09	1	Escherichia coli												0						0				0			0					0							0		0				0
Cattle	RH09	1	Citrobacter portucalensis												0						0				0			0					0							0		0				0
Cattle	RH09	1	Citrobacter freundii												0						0				0			0					0							0		0				0
Cattle	RH09	1	Citrobacter sp												0					1	1				0			0					0							0		0				0
Cattle	RH09	1	Escherichia coli												0						0				0			0					0							0		0				0			1
Cattle	RH09	1	Escherichia coli										1	1	1		1				1				0			0					0							0		0				0	1
Cattle	RH09	2	Escherichia fergusonii												0						0				0			0					0							0		0				0
Cattle	RH09	2	Klebsiella pneumoniae												0						0	1			1			0					0							0		0				0
Cattle	RH09	2	Escherichia coli												0						0				0			0					0							0		0				0
Cattle	RH09	2	Escherichia coli												0						0				0			0					0							0		0				0
Cattle	RH09	2	Escherichia coli												0						0				0			0					0							0		0				0
Cattle	RH09	2	Escherichia coli												0						0				0			0					0							0		0				0
Cattle	RH09	2	Escherichia coli												0						0				0			0					0							0		0				0
Cattle	RH09	2	Escherichia coli												0						0				0			0					0							0		0				0
Cattle	RH09	2	Escherichia coli										1	1	1		1				1				0			0					0							0		0	1			1			1
Cattle	RH09	2	Escherichia fergusonii												0						0				0			0					0							0		0				0
Cattle	RH09	2	Escherichia fergusonii												0						0				0			0					0							0		0				0
Cattle	RH09	3	Klebsiella pneumoniae												0						0				0			0					0							0		0				0
Cattle	RH09	3	Klebsiella pneumoniae												0						0				0			0					0							0		0				0
Cattle	RH09	3	Escherichia coli												0						0				0			0					0							0		0				0
Cattle	RH09	3	Escherichia coli												0						0				0			0					0							0		0				0
Cattle	RH09	3	Escherichia coli												0						0				0			0					0							0		0				0
Cattle	RH09	3	Escherichia coli												0						0				0			0					0							0		0				0
Cattle	RH09	3	Escherichia coli												0						0				0			0					0							0		0				0
Cattle	RH09	3	Escherichia coli												0						0				0			0					0							0		0				0
Cattle	RH09	3	Escherichia coli												0						0				0			0					0							0		0				0
Cattle	RH09	3	Klebsiella pneumoniae												0						0				0			0					0							0		0				0
Cattle	RH09	3	Escherichia coli						1				1	1	1						0				0			0					0							0		0	1	1		1	1
Cattle	RH09	3	Escherichia coli												0						0				0			0					0							0		0				0
Cattle	RH10	1	Escherichia coli												0						0				0			0					0							0		0				0
Cattle	RH10	1	Escherichia coli												0						0				0			0					0							0		0				0
Cattle	RH10	1	Escherichia coli												0						0				0			0					0							0		0				0
Cattle	RH10	1	Escherichia coli												0						0				0			0					0							0		0				0
Cattle	RH10	1	Escherichia coli												0						0				0			0					0							0		0				0
Cattle	RH10	1	Escherichia coli												0						0				0			0					0							0		0				0
Cattle	RH10	1	Escherichia coli												0						0				0			0					0							0		0				0
Cattle	RH10	1	Escherichia coli												0						0				0			0					0							0		0				0
Cattle	RH10	1	Escherichia coli												0						0				0			0					0							0		0				0
Cattle	RH10	1	Escherichia coli												0						0				0			0					0							0		0				0
Cattle	RH10	2	Escherichia coli												0						0				0			0					0							0		0				0
Cattle	RH10	2	Escherichia coli												0						0				0			0					0							0		0				0
Cattle	RH10	2	Escherichia coli				1			1			2	2	1	1	1				1			1	1	1		1		1			1	1				1		1		0	2	1		1	1
Cattle	RH10	2	Citrobacter amalonaticus												0						0				0			0					0							0		0				0
Cattle	RH10	2	Citrobacter amalonaticus												0						0				0			0					0							0		0				0
Cattle	RH10	2	Escherichia coli												0						0				0			0					0							0		0				0
Cattle	RH10	2	Escherichia coli												0						0				0			0					0							0		0				0
Cattle	RH10	2	Escherichia coli												0						0				0			0					0							0		0				0
Cattle	RH10	2	Escherichia coli												0						0				0			0					0							0		0				0
Cattle	RH10	2	Escherichia coli												0						0				0			0					0							0		0				0
Cattle	RH10	2	Escherichia coli												0						0				0			0					0							0		0				0
Cattle	RH10	3	Escherichia coli												0						0				0			0					0							0		0				0
Cattle	RH10	3	Escherichia coli												0						0				0			0					0							0		0				0
Cattle	RH10	3	Citrobacter sp												0						0				0			0					0							0		0				0
Cattle	RH10	3	Escherichia fergusonii												0						0				0			0					0							0		0				0
Cattle	RH10	3	Escherichia coli												0						0				0			0					0							0		0				0
Cattle	RH10	3	Escherichia coli												0						0				0			0					0							0		0				0
Cattle	RH10	3	Escherichia coli												0						0				0			0					0							0		0				0
Cattle	RH10	3	Escherichia coli												0						0				0			0					0							0		0				0
Cattle	RH10	3	Escherichia coli												0						0				0			0					0							0		0				0
Cattle	RH10	3	Escherichia coli												0						0				0			0					0							0		0				0
Cattle	RH10	3	Escherichia coli												0						0				0			0					0							0		0				0
Cattle	RH10	3	Escherichia fergusonii												0						0				0			0					0							0		0				0
Sheep	RH11	1	Escherichia coli												0						0				0			0					0							0		0				0	1
Sheep	RH11	1	Escherichia coli												0						0				0			0					0							0		0				0
Sheep	RH11	1	Escherichia coli												0						0				0			0					0							0		0				0	1
Sheep	RH11	1	Escherichia coli												0						0				0			0					0							0		0				0
Sheep	RH11	1	Escherichia coli												0						0				0			0					0							0		0				0	1
Sheep	RH11	1	Escherichia coli												0						0				0			0					0							0		0				0	1
Sheep	RH11	1	Escherichia coli												0						0				0			0					0							0		0				0
Sheep	RH11	1	Escherichia coli												0						0				0			0					0							0		0				0	1
Sheep	RH11	1	Escherichia coli												0						0				0			0					0							0		0				0	1
Sheep	RH11	1	Escherichia coli												0						0				0			0					0							0		0				0
Sheep	RH11	1	Escherichia coli												0						0				0			0					0							0		0				0
Sheep	RH11	1	Escherichia coli												0						0				0			0					0							0		0				0	1
Sheep	RH11	2	Escherichia coli												0						0				0			0					0							0		0				0
Sheep	RH11	2	Escherichia coli												0						0				0			0					0							0		0				0
Sheep	RH11	2	Escherichia coli												0						0				0			0					0							0		0				0
Sheep	RH11	2	Escherichia coli												0						0				0			0					0							0		0				0
Sheep	RH11	2	Escherichia coli												0						0				0			0					0							0		0				0
Sheep	RH11	2	Escherichia coli												0						0				0			0					0							0		0				0
Sheep	RH11	2	Escherichia coli												0						0				0			0					0							0		0				0
Sheep	RH11	2	Escherichia coli												0						0				0			0					0							0		0				0
Sheep	RH11	2	Escherichia coli												0						0				0			0					0							0		0				0
Sheep	RH11	2	Escherichia coli												0						0				0			0					0							0		0				0
Sheep	RH11	2	Escherichia coli												0						0				0			0					0							0		0				0
Sheep	RH11	3	Escherichia coli												0						0				0			0					0							0		0				0
Sheep	RH11	3	Escherichia coli												0						0				0			0					0							0		0				0
Sheep	RH11	3	Escherichia coli												0						0				0			0					0							0		0				0
Sheep	RH11	3	Escherichia coli						1				1	1	1			1			1				0			0					0							0		0	1	1		1			1
Sheep	RH11	3	Escherichia coli						1				1	1	1			1			1				0			0					0							0		0	1	1		1			1
Sheep	RH11	3	Escherichia coli						1				1	1	1			1			1				0			0					0							0		0	1	1		1			1
Sheep	RH11	3	Escherichia coli						1				1	1	1			1			1				0			0					0							0		0	1	1		1			1
Sheep	RH11	3	Escherichia coli												0						0				0			0					0							0		0				0
Sheep	RH11	3	Escherichia coli						1				1	1	1			1			1				0			0					0							0		0	1	1		1			1
Sheep	RH11	3	Citrobacter sp												0						0				0			0					0							0		0				0
Sheep	RH11	3	Escherichia coli												0						0				0			0					0							0		0				0
Sheep	RH12	1	Escherichia coli												0						0				0			0					0							0		0				0
Sheep	RH12	1	Escherichia coli												0						0				0			0					0							0		0				0
Sheep	RH12	1	Escherichia coli												0						0				0			0					0							0		0				0
Sheep	RH12	1	Escherichia coli												0						0				0			0					0							0		0				0
Sheep	RH12	1	Escherichia coli												0						0				0			0					0							0		0				0
Sheep	RH12	1	Escherichia coli												0						0				0			0					0							0		0				0
Sheep	RH12	1	Escherichia coli												0						0				0			0					0							0		0				0
Sheep	RH12	1	Escherichia coli												0						0				0			0					0							0		0				0
Sheep	RH12	1	Escherichia coli												0						0				0			0					0							0		0				0
Sheep	RH12	1	Escherichia coli												0						0				0			0					0							0		0				0
Sheep	RH12	1	Escherichia coli												0						0				0			0					0							0		0				0
Sheep	RH12	1	Escherichia coli												0						0				0			0					0							0		0				0
Sheep	RH12	2	Escherichia fergusonii												0						0				0			0					0							0		0				0
Sheep	RH12	2	Escherichia fergusonii												0						0				0			0					0							0		0				0
Sheep	RH12	2	Escherichia coli												0						0				0			0					0							0		0				0
Sheep	RH12	2	Escherichia coli												0						0				0			0					0							0		0				0
Sheep	RH12	2	Escherichia coli												0						0				0			0					0							0		0				0
Sheep	RH12	2	Escherichia coli												0						0				0			0					0							0		0				0
Sheep	RH12	2	Escherichia coli												0						0				0			0					0							0		0				0
Sheep	RH12	2	Escherichia coli												0						0				0			0					0							0		0				0
Sheep	RH12	2	Escherichia coli												0						0				0			0					0							0		0				0
Sheep	RH12	2	Escherichia coli												0						0				0			0					0							0		0				0
Sheep	RH12	2	Escherichia coli												0						0				0			0					0							0		0				0
Sheep	RH12	2	Escherichia coli												0						0				0			0					0							0		0				0
Sheep	RH12	3	Escherichia fergusonii												0						0				0			0					0							0		0				0
Sheep	RH12	3	Escherichia coli												0						0				0			0					0							0		0				0
Sheep	RH12	3	Escherichia coli												0						0				0			0					0							0		0				0
Sheep	RH12	3	Escherichia marmotae												0						0				0			0					0							0		0				0			1
Sheep	RH12	3	Escherichia coli												0						0				0			0					0							0		0				0
Sheep	RH12	3	Escherichia fergusonii												0						0				0			0					0							0		0				0
Sheep	RH12	3	Escherichia coli												0						0				0			0					0							0		0				0
Sheep	RH12	3	Escherichia coli												0						0				0			0					0							0		0				0
Sheep	RH12	3	Escherichia coli												0						0				0			0					0							0		0				0
Sheep	RH12	3	Escherichia fergusonii												0						0				0			0					0							0		0				0
Sheep	RH12	3	Escherichia coli												0						0				0			0					0							0		0				0
Sheep	RH13	1	Escherichia coli												0						0				0			0					0							0		0				0
Sheep	RH13	1	Escherichia coli												0						0				0			0					0							0		0				0
Sheep	RH13	1	Escherichia coli												0						0				0			0					0							0		0				0
Sheep	RH13	1	Escherichia coli												0						0				0			0					0							0		0				0
Sheep	RH13	1	Escherichia coli												0						0				0			0					0							0		0				0
Sheep	RH13	1	Escherichia coli												0						0				0			0					0							0		0				0
Sheep	RH13	1	Escherichia coli												0						0				0			0					0							0		0				0
Sheep	RH13	1	Escherichia coli												0						0				0			0					0							0		0				0
Sheep	RH13	1	Escherichia coli												0						0				0			0					0							0		0				0
Sheep	RH13	1	Escherichia coli												0						0				0			0					0							0		0				0
Sheep	RH13	2	Escherichia fergusonii												0						0				0			0					0							0		0				0
Sheep	RH13	2	Escherichia fergusonii												0						0				0			0					0							0		0				0
Sheep	RH13	2	Escherichia fergusonii												0						0				0			0					0							0		0				0
Sheep	RH13	2	Escherichia coli												0						0				0			0					0							0		0				0
Sheep	RH13	2	Escherichia coli												0						0				0			0					0							0		0				0
Sheep	RH13	2	Escherichia coli												0						0				0			0					0							0		0				0
Sheep	RH13	2	Escherichia coli												0						0				0			0					0							0		0				0
Sheep	RH13	2	Escherichia coli												0						0				0			0					0							0		0				0
Sheep	RH13	2	Escherichia coli												0						0				0			0					0							0		0				0
Sheep	RH13	2	Escherichia coli												0						0				0			0					0							0		0				0
Sheep	RH13	2	Escherichia coli												0						0				0			0					0							0		0				0
Sheep	RH13	3	Escherichia fergusonii												0						0				0			0					0							0		0				0
Sheep	RH13	3	Escherichia coli												0						0				0			0					0							0		0				0
Sheep	RH13	3	Escherichia fergusonii												0						0				0			0					0							0		0				0
Sheep	RH13	3	Escherichia coli												0						0				0			0					0							0		0				0
Sheep	RH13	3	Escherichia fergusonii												0						0				0			0					0							0		0				0
Sheep	RH13	3	Escherichia coli												0						0				0			0					0							0		0				0
Sheep	RH13	3	Escherichia coli												0						0				0			0					0							0		0				0
Sheep	RH13	3	Escherichia fergusonii												0						0				0			0					0							0		0				0
Sheep	RH13	3	Escherichia coli												0						0				0			0					0							0		0				0
Sheep	RH13	3	Escherichia coli												0						0				0			0					0							0		0				0
Sheep	RH13	3	Escherichia coli												0						0				0			0					0							0		0				0
Sheep	RH13	3	Escherichia fergusonii												0						0				0			0					0							0		0				0
Sheep	RH14	1	Escherichia coli												0						0				0			0					0							0		0				0
Sheep	RH14	1	Escherichia coli												0						0				0			0					0							0		0				0
Sheep	RH14	1	Escherichia coli												0						0				0			0					0							0		0				0
Sheep	RH14	1	Escherichia coli												0						0				0			0					0							0		0				0
Sheep	RH14	1	Escherichia coli												0						0				0			0					0							0		0				0
Sheep	RH14	1	Escherichia coli												0						0				0			0					0							0		0				0
Sheep	RH14	1	Escherichia coli												0						0				0			0					0							0		0				0
Sheep	RH14	1	Escherichia coli												0						0				0			0					0							0		0				0
Sheep	RH14	1	Escherichia coli												0						0				0			0					0							0		0				0
Sheep	RH14	1	Escherichia coli												0						0				0			0					0							0		0				0
Sheep	RH14	1	Escherichia coli												0						0				0			0					0							0		0				0
Sheep	RH14	1	Escherichia coli												0						0				0			0					0							0		0				0
Sheep	RH14	2	Escherichia fergusonii												0						0				0			0					0							0		0				0
Sheep	RH14	2	Escherichia coli												0						0				0			0					0							0		0				0
Sheep	RH14	2	Escherichia coli												0						0				0			0					0							0		0				0
Sheep	RH14	2	Klebsiella pneumoniae												0						0				0			0					0							0		0				0
Sheep	RH14	2	Escherichia coli												0						0				0			0					0							0		0				0
Sheep	RH14	2	Escherichia coli												0						0				0			0					0							0		0				0
Sheep	RH14	2	Escherichia coli												0						0				0			0					0							0		0				0
Sheep	RH14	2	Escherichia coli												0						0				0			0					0							0		0				0
Sheep	RH14	2	Escherichia coli												0						0				0			0					0							0		0				0
Sheep	RH14	2	Escherichia coli												0						0				0			0					0							0		0				0
Sheep	RH14	2	Escherichia coli												0						0				0			0					0							0		0				0
Sheep	RH14	3	Escherichia fergusonii												0						0				0			0					0							0		0				0
Sheep	RH14	3	Escherichia fergusonii												0						0				0			0					0							0		0				0
Sheep	RH14	3	Escherichia coli												0						0				0			0					0							0		0				0
Sheep	RH14	3	Escherichia coli												0						0				0			0					0							0		0				0
Sheep	RH14	3	Escherichia coli												0						0				0			0					0							0		0				0
Sheep	RH14	3	Escherichia coli												0						0				0			0					0							0		0				0
Sheep	RH14	3	Escherichia coli										1	1	1		1				1				0			0					0							0		0	1			1
Sheep	RH14	3	Escherichia coli												0						0				0			0					0							0		0				0	1
Sheep	RH14	3	Escherichia coli												0						0				0			0					0							0		0				0
Sheep	RH14	3	Escherichia coli												0						0				0			0					0							0		0				0
Sheep	RH14	3	Escherichia coli												0						0				0			0					0							0		0				0
Sheep	RH15	1	Escherichia fergusonii												0						0				0			0					0							0		0				0
Sheep	RH15	1	Escherichia coli												0						0				0			0					0							0		0				0
Sheep	RH15	1	Escherichia coli												0						0				0			0					0							0		0				0
Sheep	RH15	1	Escherichia coli												0						0				0			0					0							0		0				0
Sheep	RH15	1	Escherichia coli												0						0				0			0					0							0		0				0
Sheep	RH15	1	Escherichia coli												0						0				0			0					0							0		0				0
Sheep	RH15	1	Escherichia coli												0						0				0			0					0							0		0				0
Sheep	RH15	1	Escherichia fergusonii												0						0				0			0					0							0		0				0
Sheep	RH15	1	Escherichia coli												0						0				0			0					0							0		0				0
Sheep	RH15	1	Escherichia coli												0						0				0			0					0							0		0				0
Sheep	RH15	1	Escherichia coli												0						0				0			0					0							0		0				0
Sheep	RH15	2	Escherichia coli												0						0				0			0					0							0		0				0
Sheep	RH15	2	Escherichia coli												0						0				0			0					0							0		0				0
Sheep	RH15	2	Escherichia coli												0						0				0			0					0							0		0				0
Sheep	RH15	2	Escherichia coli												0						0				0			0					0							0		0				0
Sheep	RH15	2	Escherichia sp												0						0				0			0					0							0		0				0
Sheep	RH15	2	Escherichia coli												0						0				0			0					0							0		0				0
Sheep	RH15	2	Escherichia coli												0						0				0			0					0							0		0				0
Sheep	RH15	2	Escherichia coli												0						0				0			0					0							0		0				0
Sheep	RH15	2	Citrobacter sp												0						0				0			0					0							0		0				0
Sheep	RH15	2	Citrobacter sp												0						0				0			0					0							0		0				0
Sheep	RH15	2	Escherichia fergusonii												0						0				0			0					0							0		0				0
Sheep	RH15	2	Escherichia fergusonii												0						0				0			0					0							0		0				0
Sheep	RH15	3	Escherichia fergusonii												0						0				0			0					0							0		0				0
Sheep	RH15	3	Escherichia fergusonii												0						0				0			0					0							0		0				0
Sheep	RH15	3	Escherichia fergusonii												0						0				0			0					0							0		0				0
Sheep	RH15	3	Escherichia fergusonii												0						0				0			0					0							0		0				0
Sheep	RH15	3	Escherichia fergusonii												0						0				0			0					0							0		0				0
Sheep	RH15	3	Escherichia coli												0						0				0			0					0							0		0				0
Sheep	RH15	3	Escherichia coli												0						0				0			0					0							0		0				0
Sheep	RH15	3	Escherichia coli												0						0				0			0					0							0		0				0
Sheep	RH15	3	Escherichia coli												0						0				0			0					0							0		0				0
Sheep	RH15	3	Escherichia coli												0						0				0			0					0							0		0				0
Sheep	RH15	3	Escherichia coli												0						0				0			0					0							0		0				0
	No. isolates with each gene/ AMR class			26	1	35	2	26	37	20	18	26	63	63	82	1	54	5	1	6	66	1	1	1	3	1	35	36	1	6	7	1	15	1	1	1	1	2	1	6	7	7	45	32	39	75	59	3	69
[truncated: 10 more columns]

## Sheet: Sheet2
Amino	Amino	Amino	Amino	Amino	Amino	Amino	Amino	Amino	Amino	Amino	non-ESC	non-ESC	non-ESC	non-ESC	non-ESC	ESC	ESC	ESC	Fosfo	MLS	MLS	MLS	MLS	Phen	Phen	Quino	Quino	Quino	Quino	Quino	Quino	Strep	Sulph	Sulph	Sulph	Tetra	Tetra	Tetra	Trim	Trim	Trim	Trim	Trim	Trim	Trim	Trim
aac3-IId	aac3-IVa	aadA2	aadA5	ant3-1a	ant3-Ia (long)	aph3-Ia	aph3-IIa	aph4-Ia	aph3-Ib (strA)	aph6-Id (strB)	blaCMY-104	blaLAP-2	blaTEM-1b	blaTEM-1c	blaTEM-1d	blaCMY-66	blaCTX-M-14	blaSHV-145	fosA (v3)	lnuF	mefB	mphA	mphB	catA1	cmlA1	parC (QRDR)	qnrB10	qnrB19	qnrB35	qnrD	qnrS1	sat2A	sul2	sul3	sul3 (v1)	tet(A)B	tet(A)*	tet(M)	dfrA1	dfrA12	dfrA14	dfrA16	dfrA17	dfrA36	dfrA5	dfrA8
1	26	35	2	26	37	20	18	26	63	63	6	1	54	5	1	1	1	1	8	1	1	6	7	1	35	1	1	1	1	1	2	7	45	32	39	59	69	3	10	20	20	1	2	2	2	1
